# Supplementary material for: An ST131 clade and a phylogroup A clade bearing an O101-like O-antigen cluster predominate among bloodstream Escherichia coli isolates from South-West Nigeria hospitals
Source: Microb Genom. 2022 Dec 16;8(12):mgen000863. doi: 10.1099/mgen.0.000863 (PMC9837563; doi:10.1099/mgen.0.000863)
Supplement: Supplementary material 2 [file mgen-8-863-s002.xlsx]

## Sheet: Sheet1
id	Alternative_sample_id	sample_accession	run_accession	tax_id	scientific_name	fastq_ftp	Species_WGS	Species_Sentinel	Sentinel	ST	adk	fumC	gyrB	icd	mdh	purA	recA	mismatches	uncertainty	depth	maxMAF	quadruplex	supp	phylogroup	Fimtype	Latitude	Longitude	Date	Year	Month	Day	Outbreak_isolate	Clinical_significance	Host	Specimen_type	Patient_age	Gender	Clinical_diagnosis	Biofilm_index	Haemolysis_type	Morphology_Maconkey	Serotype_SRST2	Serotype_ectyper	Serotype_SerotypeFinder (CGE)	AMIKACIN/GENTAMICIN/KANAMYCIN	BETA-LACTAM	CEPHALOSPORIN	QUINOLONE	POINT_QUINOLONE
G18484079	OAU-VOA-056	SAMEA6155697	ERR4783056	562	Escherichia coli	ftp.sra.ebi.ac.uk/vol1/fastq/ERR478/006/ERR4783056/ERR4783056_1.fastq.gz;ftp.sra.ebi.ac.uk/vol1/fastq/ERR478/006/ERR4783056/ERR4783056_2.fastq.gz	escherichia_coli	ECO	OAU	1284	10	4	4	8	8	13	73	0	-	28.435	0.1	+ - + -		A	No FimH type found	7.50457	4.571	2016-10-22	2016	10	22	No	Infection	Human	Blood	4d	Male	Bacteraemia	moderate	alpha_haemolysis	non-mucoid	Onovel32:H21	O89:H21	O101:H21			blaCTX-M-15,blaEC-15	qepA4	gyrA_D87N,gyrA_S83L,parC_S80I,parE_S458A
G18503180	UCH-OGU-P109	SAMEA6155691	ERR4783037	562	Escherichia coli	ftp.sra.ebi.ac.uk/vol1/fastq/ERR478/007/ERR4783037/ERR4783037_1.fastq.gz;ftp.sra.ebi.ac.uk/vol1/fastq/ERR478/007/ERR4783037/ERR4783037_2.fastq.gz	escherichia_coli	ECO	UCH	131	53	40	47	13	36	28	29	0	-	22.3093	0.111111	- + + +	trpAgpC	B2	fimH30	7.40257	3.90185					No	Infection	Human	Blood				negative			O25:H4	O25:H4	O25:H4			blaEC-5		gyrA_D87N,gyrA_S83L,parC_E84V,parC_S80I,parE_I529L
G18503181	UCH-OGU-P0584	SAMEA6155705	ERR4783076	562	Escherichia coli	ftp.sra.ebi.ac.uk/vol1/fastq/ERR478/006/ERR4783076/ERR4783076_1.fastq.gz;ftp.sra.ebi.ac.uk/vol1/fastq/ERR478/006/ERR4783076/ERR4783076_2.fastq.gz	escherichia_coli	ECO	UCH	410	6	4	12	1	20	18	7	0	-	23.3634	0.142857	+ - + -	trpAgpC	C	fimH24	7.40257	3.90185					No	Infection	Human	Blood				moderate	non_haemolytic	non-mucoid	Onovel14:H9	-:H9	H9	aac(6')-Ib-cr5		blaCTX-M-15,blaEC-15,blaOXA-1		gyrA_D87N,gyrA_S83L,parC_S80I,parE_S458A
G18503182	UCH-OGU-P1593a	SAMEA6155725	ERR4783113	562	Escherichia coli	ftp.sra.ebi.ac.uk/vol1/fastq/ERR478/003/ERR4783113/ERR4783113_1.fastq.gz;ftp.sra.ebi.ac.uk/vol1/fastq/ERR478/003/ERR4783113/ERR4783113_2.fastq.gz	escherichia_coli	ECO	UCH	12	13	13	9	13	16	10	9	0	-	24.5426	0.142857	- + + -	trpAgpC	B2	No FimH type found	7.40257	3.90185					No	Infection	Human	Blood				weak	beta_haemolysis	non-mucoid	O4:H1	O4:H1	O4:H1		blaTEM-1	blaCTX-M-15,blaEC-5		gyrA_S83L
G18503183	UCH-OGU-P1106a	SAMEA6155727	ERR4783146	562	Escherichia coli	ftp.sra.ebi.ac.uk/vol1/fastq/ERR478/006/ERR4783146/ERR4783146_1.fastq.gz;ftp.sra.ebi.ac.uk/vol1/fastq/ERR478/006/ERR4783146/ERR4783146_2.fastq.gz	escherichia_coli	ECO	UCH	942	6	4	3	16	9	8	6	0	-	31.001	0.105263	+ - - +		B1	fimH39	7.40257	3.90185					No	Infection	Human	Blood				moderate	non_haemolytic	non-mucoid	O163:H28	O163:H28	O163:H28		blaTEM-1	blaEC-16	qnrS1
G18503184	UCH-OGU-P712b	SAMEA6155729	ERR4783148	562	Escherichia coli	ftp.sra.ebi.ac.uk/vol1/fastq/ERR478/008/ERR4783148/ERR4783148_1.fastq.gz;ftp.sra.ebi.ac.uk/vol1/fastq/ERR478/008/ERR4783148/ERR4783148_2.fastq.gz	escherichia_coli	ECO	UCH	1642*	6	4*	5	18	11	8	6	fumC_4/1snp	-	34.0801	0.130435	+ - - +	trpAgpC	B1	fimH31	7.40257	3.90185					No	Infection	Human	Blood				moderate	non_haemolytic	non-mucoid	O8:H7	O8:H7	O8:H7	aac(6')-Ib-cr5	blaTEM-1	blaCTX-M-15,blaEC-18,blaOXA-1		gyrA_D87N,gyrA_S83L,parC_S80I,parE_E460D
G18503185	UCH-OGU-P0065a	SAMEA6155731	ERR4783123	562	Escherichia coli	ftp.sra.ebi.ac.uk/vol1/fastq/ERR478/003/ERR4783123/ERR4783123_1.fastq.gz;ftp.sra.ebi.ac.uk/vol1/fastq/ERR478/003/ERR4783123/ERR4783123_2.fastq.gz	escherichia_coli	ECO	UCH	942	6	4	3	16	9	8	6	0	-	29.0516	0.133333	+ - - +		B1	fimH39	7.40257	3.90185					No	Infection	Human	Blood				moderate	alpha_haemolysis	non-mucoid	O163:H28	O163:H28	O163:H28		blaTEM-1	blaEC-16	qnrS1
G18503186	UCH-OGU-P047	SAMEA6155757	ERR4783168	562	Escherichia coli	ftp.sra.ebi.ac.uk/vol1/fastq/ERR478/008/ERR4783168/ERR4783168_1.fastq.gz;ftp.sra.ebi.ac.uk/vol1/fastq/ERR478/008/ERR4783168/ERR4783168_2.fastq.gz	escherichia_coli	ECO	UCH	1808	37	38	229	37	17	8	26	0	-	21.5271	0.117647	- + + +	trpAgpC	B2	No FimH type found	7.40257	3.90185					No	Infection	Human	Blood				moderate	alpha_haemolysis	non-mucoid	O1:H7	O1:H7	O1:H7			blaEC-5,blaOXA-1		gyrA_S83L
G18503187	UCH-OGU-P0852a	SAMEA6155750	ERR4783162	562	Escherichia coli	ftp.sra.ebi.ac.uk/vol1/fastq/ERR478/002/ERR4783162/ERR4783162_1.fastq.gz;ftp.sra.ebi.ac.uk/vol1/fastq/ERR478/002/ERR4783162/ERR4783162_2.fastq.gz	escherichia_coli	ECO	UCH	410	6	4	12	1	20	18	7	0	-	27.8757	0.133333	+ - + -	trpAgpC	C	fimH24	7.40257	3.90185					No	Infection	Human	Blood				moderate	non_haemolytic	non-mucoid	Onovel14:H9	-:H9	H9	aac(6')-Ib-cr5		blaCTX-M-15,blaEC-15,blaOXA-1		gyrA_D87N,gyrA_S83L,parC_S80I,parE_S458A
G18503188	UCH-OGU-P1224	SAMEA6155753	ERR4783178	562	Escherichia coli	ftp.sra.ebi.ac.uk/vol1/fastq/ERR478/008/ERR4783178/ERR4783178_1.fastq.gz;ftp.sra.ebi.ac.uk/vol1/fastq/ERR478/008/ERR4783178/ERR4783178_2.fastq.gz	escherichia_coli	ECO	UCH	73	36	24	9	13	17	11	25	0	-	22.3861	0.121212	- + + +	trpAgpC	B2	fimH10	7.40257	3.90185					No	Infection	Human	Blood				weak	non_haemolytic	non-mucoid	O6:H1	O6:H1	O6:H1		blaOXA-2,blaTEM-90	blaEC-5		gyrA_S83L
G18503189	UCH-OGU-P1593a	SAMEA6155764	ERR4783218	562	Escherichia coli	ftp.sra.ebi.ac.uk/vol1/fastq/ERR478/008/ERR4783218/ERR4783218_1.fastq.gz;ftp.sra.ebi.ac.uk/vol1/fastq/ERR478/008/ERR4783218/ERR4783218_2.fastq.gz	escherichia_coli	ECO	UCH	12	13	13	9	13	16	10	9	0	-	36.5529	0.133333	- + + -	trpAgpC	B2	No FimH type found	7.40257	3.90185					No	Infection	Human	Blood				weak	beta_haemolysis	non-mucoid	O4:H1	O4:H1	O4:H1		blaTEM-1	blaCTX-M-15,blaEC-5		gyrA_S83L
G18503190	UCH-OGU-P953a	SAMEA6155784	ERR4783225	562	Escherichia coli	ftp.sra.ebi.ac.uk/vol1/fastq/ERR478/005/ERR4783225/ERR4783225_1.fastq.gz;ftp.sra.ebi.ac.uk/vol1/fastq/ERR478/005/ERR4783225/ERR4783225_2.fastq.gz	escherichia_coli	ECO	UCH	450	6	11	95	104	8	7	2	0	-	29.9339	0.117647	+ - + -		A	fimH34	7.40257	3.90185					No	Infection	Human	Blood				moderate	beta_haemolysis	non-mucoid	O12:H16	O12:H16	O12:H16		blaTEM-1	blaEC-15		gyrA_D87N,gyrA_S83L,parC_S80I,parE_S458A
G18503191	UCH-OGU-P217	SAMEA6155770	ERR4783215	562	Escherichia coli	ftp.sra.ebi.ac.uk/vol1/fastq/ERR478/005/ERR4783215/ERR4783215_1.fastq.gz;ftp.sra.ebi.ac.uk/vol1/fastq/ERR478/005/ERR4783215/ERR4783215_2.fastq.gz	escherichia_coli	ECO	UCH	131	53	40	47	13	36	28	29	0	-	29.4269	0.111111	- + + +	trpAgpC	B2	fimH30	7.40257	3.90185					No	Infection	Human	Blood				strong	beta_haemolysis	non-mucoid	O25:H4	O25:H4	O25:H4	aac(6')-Ib-cr5		blaCTX-M-15,blaEC-5,blaOXA-1		gyrA_D87N,gyrA_S83L,parC_E84V,parC_S80I,parE_I529L
G18503192	UCH-OGU-P1386b	SAMEA6155771	ERR4783221	562	Escherichia coli	ftp.sra.ebi.ac.uk/vol1/fastq/ERR478/001/ERR4783221/ERR4783221_1.fastq.gz;ftp.sra.ebi.ac.uk/vol1/fastq/ERR478/001/ERR4783221/ERR4783221_2.fastq.gz	escherichia_coli	ECO	UCH	48	6	11	4	8	8	8	2	0	-	26.6574	0.166667	+ - + -		A	fimH198	7.40257	3.90185					No	Infection	Human	Blood				weak	beta_haemolysis	non-mucoid	O15:H16	O15:H16	O15:H16		blaTEM-1	blaEC-15		gyrA_S83L
G18503194	OAU-AAA-092a	SAMEA6155887	ERR4783112	562	Escherichia coli	ftp.sra.ebi.ac.uk/vol1/fastq/ERR478/002/ERR4783112/ERR4783112_1.fastq.gz;ftp.sra.ebi.ac.uk/vol1/fastq/ERR478/002/ERR4783112/ERR4783112_2.fastq.gz	escherichia_coli	ECO	OAU	1642*	6	4*	5	18	11	8	6	fumC_4/1snp	-	21.3417	0.117647	+ - - +	trpAgpC	B1	fimH31	7.50457	4.571	2017-12-28	2017	12	28	No	Infection	Human	Blood	9d	Female	neotal sepsis	moderate	non_haemolytic	mucoid	O8:H7	O8:H7	O8:H7	aac(6')-Ib-cr5		blaCTX-M-15,blaEC-18,blaOXA-1		gyrA_D87N,gyrA_S83L,parC_S80I,parE_E460D
G18503408	UCH-OGU-P1135	SAMEA6422741	ERR4783563	562	Escherichia coli	ftp.sra.ebi.ac.uk/vol1/fastq/ERR478/003/ERR4783563/ERR4783563_1.fastq.gz;ftp.sra.ebi.ac.uk/vol1/fastq/ERR478/003/ERR4783563/ERR4783563_2.fastq.gz	escherichia_coli	KPN	UCH	167	10	11	4	8	8	13	2	0	-	30.0394	0.0869565	+ - + -		A	fimH54	7.40257	3.90185					No	Infection	Human	Blood	15	Male		negative			Onovel32:H10	O89:H10	O101:H10			blaCTX-M-27,blaEC-15	qepA4	gyrA_D87N,gyrA_S83L,parC_S80I,parE_S458A
G18503409	UCH-OGU-P1765	SAMEA6422743	ERR4783564	562	Escherichia coli	ftp.sra.ebi.ac.uk/vol1/fastq/ERR478/004/ERR4783564/ERR4783564_1.fastq.gz;ftp.sra.ebi.ac.uk/vol1/fastq/ERR478/004/ERR4783564/ERR4783564_2.fastq.gz	escherichia_coli	KPN	UCH	131	53	40	47	13	36	28	29	0	-	31.571	0.0740741	- + + +	trpAgpC	B2	fimH41	7.40257	3.90185					No	Infection	Human	Blood	8	Female		negative			O16:H5	O16:H5	O16:H5	aac(6')-Ib-cr5	blaTEM-40	blaCTX-M-15,blaEC-5,blaOXA-1		gyrA_S83L,parE_I529L
G18503422	UCH-OGU-P1854	SAMEA6422779	ERR4783576	562	Escherichia coli	ftp.sra.ebi.ac.uk/vol1/fastq/ERR478/006/ERR4783576/ERR4783576_1.fastq.gz;ftp.sra.ebi.ac.uk/vol1/fastq/ERR478/006/ERR4783576/ERR4783576_2.fastq.gz	escherichia_coli	EAE	UCH	131	53	40	47	13	36	28	29	0	-	24.8657	0.222222	- + + +	trpAgpC	B2	fimH41	7.40257	3.90185					No	Infection	Human	Blood	28	Female		negative			O16:H5	O16:H5	O16:H5	aac(6')-Ib-cr5	blaTEM-40	blaCTX-M-15,blaEC-5,blaOXA-1		gyrA_S83L,parE_I529L
G18503428	UCH-OGU-P718	SAMEA6422767	ERR4783502	562	Escherichia coli	ftp.sra.ebi.ac.uk/vol1/fastq/ERR478/002/ERR4783502/ERR4783502_1.fastq.gz;ftp.sra.ebi.ac.uk/vol1/fastq/ERR478/002/ERR4783502/ERR4783502_2.fastq.gz	escherichia_coli	ECO	UCH	3268	4	26	2	363	5	5	19	0	-	48.8963	0.0869565	+ + - +	trpAgpC	D	fimH49-like	7.40257	3.90185					No	Infection	Human	Blood				negative			O153var1:H9	O153:H9	O153:H9		blaTEM-1	blaCTX-M-15,blaEC-8	qnrS1
G18503429	UCH-OGU-P1241	SAMEA6422757	ERR4783503	562	Escherichia coli	ftp.sra.ebi.ac.uk/vol1/fastq/ERR478/003/ERR4783503/ERR4783503_1.fastq.gz;ftp.sra.ebi.ac.uk/vol1/fastq/ERR478/003/ERR4783503/ERR4783503_2.fastq.gz	escherichia_coli	ECO	UCH	156	6	29	32	16	11	8	44	0	-	25.3319	0.115385	+ - - +	trpAgpC	B1	fimH1150	7.40257	3.90185					No	Infection	Human	Blood	34	Male		negative			O174:H28	O174:H28	O174:H28		blaTEM-1	blaCTX-M-15,blaEC-18	qepA4	gyrA_D87N,gyrA_S83L,parC_E84K,parE_L416F
G18503431	UCH-OGU-P1151	SAMEA6422759	ERR4783553	562	Escherichia coli	ftp.sra.ebi.ac.uk/vol1/fastq/ERR478/003/ERR4783553/ERR4783553_1.fastq.gz;ftp.sra.ebi.ac.uk/vol1/fastq/ERR478/003/ERR4783553/ERR4783553_2.fastq.gz	escherichia_coli	ECO	UCH	448	6	6	5	16	11	8	7	0	-	28.8046	0.133333	+ - - +	ArpAgpE	B1	fimH35	7.40257	3.90185					No	Infection	Human	Blood	1d	Male		negative			H8	-:H8	H8	aac(6')-Ib-cr5	blaTEM-1	blaCMY-2,blaCTX-M-15,blaEC-16,blaOXA-1		gyrA_D87N,gyrA_S83L,parC_S80I,parE_S458T
G18503432	UCH-OGU-P1476	SAMEA6422758	ERR4783554	562	Escherichia coli	ftp.sra.ebi.ac.uk/vol1/fastq/ERR478/004/ERR4783554/ERR4783554_1.fastq.gz;ftp.sra.ebi.ac.uk/vol1/fastq/ERR478/004/ERR4783554/ERR4783554_2.fastq.gz	escherichia_coli	ECO	UCH	131	53	40	47	13	36	28	29	0	-	30.112	0.111111	- + + +	trpAgpC	B2	fimH41	7.40257	3.90185					No	Infection	Human	Blood	1	Male		negative			O16:H5	O16:H5	O16:H5	aac(6')-Ib-cr5	blaTEM-40	blaCTX-M-15,blaEC-5,blaOXA-1		gyrA_S83L,parE_I529L
G18583018	OAU-OFO-127	SAMEA6155690	ERR4783045	562	Escherichia coli	ftp.sra.ebi.ac.uk/vol1/fastq/ERR478/005/ERR4783045/ERR4783045_1.fastq.gz;ftp.sra.ebi.ac.uk/vol1/fastq/ERR478/005/ERR4783045/ERR4783045_2.fastq.gz	escherichia_coli	ECO	OAU	648	92	4	87	96	70	58	2	0	-	39.5091	0.1	- + - -	trpAgpC	F	No FimH type found	7.50457	4.571					No	Infection	Human	Blood				weak	non_haemolytic	non-mucoid	O8:H4	O8:H4	O8:H4	aac(6')-Ib-cr5	blaTEM-1	blaCTX-M-15,blaEC-19,blaOXA-1		gyrA_D87N,gyrA_S83L,parC_S80I,parE_S458A
G18583019	OAU-AAA-041	SAMEA6155888	ERR4783103	562	Escherichia coli	ftp.sra.ebi.ac.uk/vol1/fastq/ERR478/003/ERR4783103/ERR4783103_1.fastq.gz;ftp.sra.ebi.ac.uk/vol1/fastq/ERR478/003/ERR4783103/ERR4783103_2.fastq.gz	escherichia_coli	ECO	OAU	127	13	14	19	36	23	11	10	0	-	20.3191	0.2	- + + +	trpAgpC	B2	fimH8-like	7.50457	4.571	2017-07-08	2017	7	8	No	Infection	Human	Blood	8d	Female	Neotal Sepsis	weak	non_haemolytic	mucoid	O6:H31	O6:H31	O6:H31		blaTEM-84	blaEC-5
G18584035	OAU-AAA-034	SAMEA6155698	ERR4783058	562	Escherichia coli	ftp.sra.ebi.ac.uk/vol1/fastq/ERR478/008/ERR4783058/ERR4783058_1.fastq.gz;ftp.sra.ebi.ac.uk/vol1/fastq/ERR478/008/ERR4783058/ERR4783058_2.fastq.gz	escherichia_coli	ECO	OAU	131	53	40	47	13	36	28	29	0	-	47.2006	0.136364	- + + +	trpAgpC	B2	fimH30	7.50457	4.571	2017-07-28	2017	7	28	No	Infection	Human	Blood	17d	Male	Neotal Sepsis	moderate	alpha_haemolysis	mucoid	O25:H4	O25:H4	O25:H4	aac(6')-Ib-cr5		blaCTX-M-15,blaEC-5,blaOXA-1		gyrA_D87N,gyrA_S83L,parC_E84V,parC_S80I,parE_I529L
G18584036	UCH-OGU-P1118a	SAMEA6158242	ERR4783099	562	Escherichia coli	ftp.sra.ebi.ac.uk/vol1/fastq/ERR478/009/ERR4783099/ERR4783099_1.fastq.gz;ftp.sra.ebi.ac.uk/vol1/fastq/ERR478/009/ERR4783099/ERR4783099_2.fastq.gz	escherichia_coli	ECO	UCH	2349	6	11	4	10	8	8	2	0	-	22.1213	0.117647	+ - + -		A	fimH956	7.40257	3.90185					No	Infection	Human	Blood				weak	non_haemolytic	non-mucoid	H30	-:H30	H30			blaEC-15		gyrA_S83L
G18584046	OAU-AAA-074	SAMEA6155704	ERR4783048	562	Escherichia coli	ftp.sra.ebi.ac.uk/vol1/fastq/ERR478/008/ERR4783048/ERR4783048_1.fastq.gz;ftp.sra.ebi.ac.uk/vol1/fastq/ERR478/008/ERR4783048/ERR4783048_2.fastq.gz	escherichia_coli	ECO	OAU	131	53	40	47	13	36	28	29	0	-	17.8944	0.142857	- + + +	trpAgpC	B2	fimH30	7.50457	4.571					No	Infection	Human	Blood				weak	non_haemolytic	mucoid	O25:H4	O25:H4	O25:H4	aac(6')-Ib-cr5		blaCTX-M-15,blaEC-5,blaOXA-1		gyrA_D87N,gyrA_S83L,parC_E84V,parC_S80I,parE_I529L
G18584087	OAU-VOA-178a	SAMEA6155688	ERR4783075	562	Escherichia coli	ftp.sra.ebi.ac.uk/vol1/fastq/ERR478/005/ERR4783075/ERR4783075_1.fastq.gz;ftp.sra.ebi.ac.uk/vol1/fastq/ERR478/005/ERR4783075/ERR4783075_2.fastq.gz	escherichia_coli	ECO	OAU	131	53	40	47	13	36	28	29	0	-	22.9731	0.117647	- + + +	trpAgpC	B2	fimH41	7.50457	4.571					No	Infection	Human	Blood				strong	non_haemolytic	non-mucoid	O16:H5	O16:H5	O16:H5		blaTEM-1	blaEC-5		gyrA_D87N,gyrA_S83L,parC_S80I,parE_L445H
G18584150	OAU-AAA-018a	SAMEA6155699	ERR4783067	562	Escherichia coli	ftp.sra.ebi.ac.uk/vol1/fastq/ERR478/007/ERR4783067/ERR4783067_1.fastq.gz;ftp.sra.ebi.ac.uk/vol1/fastq/ERR478/007/ERR4783067/ERR4783067_2.fastq.gz	escherichia_coli	ECO	OAU	181*	8*	11	4	8	7	8	6	adk_8/1snp	-	25.8009	0.111111	+ - + -		A	No FimH type found	7.50457	4.571					No	Infection	Human	Blood				negative			O102:H21	O102:H21	O102:H21			blaEC-15
G18584152	OAU-AAA-018b	SAMEA6155723	ERR4783133	562	Escherichia coli	ftp.sra.ebi.ac.uk/vol1/fastq/ERR478/003/ERR4783133/ERR4783133_1.fastq.gz;ftp.sra.ebi.ac.uk/vol1/fastq/ERR478/003/ERR4783133/ERR4783133_2.fastq.gz	escherichia_coli	ECO	OAU	46	8	7	1	8	8	8	6	0	-	23.8551	0.176471	+ - - -		A	No FimH type found	7.50457	4.571	2017-06-20	2017	6	20	No	Infection	Human	Blood	46	Female	Sepsis	moderate	non_haemolytic	non-mucoid	O9:H10	O9:H10	O9:H10		blaTEM-1	blaEC-15,blaOXA-1	qepA4	gyrA_D87N,gyrA_S83L,parC_E84G,parC_S57T,parC_S80I
G18584153	OAU-AAA-034a	SAMEA6155736	ERR4783129	562	Escherichia coli	ftp.sra.ebi.ac.uk/vol1/fastq/ERR478/009/ERR4783129/ERR4783129_1.fastq.gz;ftp.sra.ebi.ac.uk/vol1/fastq/ERR478/009/ERR4783129/ERR4783129_2.fastq.gz	escherichia_coli	ECO	OAU	131	53	40	47	13	36	28	29	0	-	19.2166	0.111111	- + + +	trpAgpC	B2	fimH30	7.50457	4.571	2017-07-28	2017	7	28	No	Infection	Human	Blood	17d	Male	Neotal Sepsis	moderate	alpha_haemolysis	mucoid	O25:H4	O25:H4	O25:H4	aac(6')-Ib-cr5		blaCTX-M-15,blaEC-5,blaOXA-1		gyrA_D87N,gyrA_S83L,parC_E84V,parC_S80I,parE_I529L
G18584154	OAU-AAA-092b	SAMEA6155769	ERR4783213	562	Escherichia coli	ftp.sra.ebi.ac.uk/vol1/fastq/ERR478/003/ERR4783213/ERR4783213_1.fastq.gz;ftp.sra.ebi.ac.uk/vol1/fastq/ERR478/003/ERR4783213/ERR4783213_2.fastq.gz	escherichia_coli	ECO	OAU	131	53	40	47	13	36	28	29	0	-	24.7206	0.157895	- + + +	trpAgpC	B2	fimH30	7.50457	4.571	2017-12-28	2017	12	28	No	Infection	Human	Blood	9d	Female	neotal sepsis	moderate	non_haemolytic	mucoid	O25:H4	O25:H4	O25:H4	aac(6')-Ib-cr5		blaCTX-M-15,blaEC-5,blaOXA-1		gyrA_D87N,gyrA_S83L,parC_E84V,parC_S80I,parE_I529L
G18584155	OAU-OFO-509a	SAMEA6155885	ERR4783110	562	Escherichia coli	ftp.sra.ebi.ac.uk/vol1/fastq/ERR478/000/ERR4783110/ERR4783110_1.fastq.gz;ftp.sra.ebi.ac.uk/vol1/fastq/ERR478/000/ERR4783110/ERR4783110_2.fastq.gz	escherichia_coli	ECO	OAU	131	53	40	47	13	36	28	29	0	-	23.9111	0.111111	- + + +	trpAgpC	B2	fimH41	7.50457	4.571	2017-01-23	2017	1	23	No	Infection	Human	Blood	2d	Female	Neotal Sepsis	weak	non_haemolytic	mucoid	O16:H5	O16:H5	O16:H5		blaTEM-1	blaEC-5		gyrA_D87N,gyrA_S83L,parC_S80I,parE_L445H
G18584157	OAU-OFO-509b	SAMEA6155761	ERR4783211	562	Escherichia coli	ftp.sra.ebi.ac.uk/vol1/fastq/ERR478/001/ERR4783211/ERR4783211_1.fastq.gz;ftp.sra.ebi.ac.uk/vol1/fastq/ERR478/001/ERR4783211/ERR4783211_2.fastq.gz	escherichia_coli	ECO	OAU	182	6	58	54	54	1	2	47	0	-	29.3181	0.176471	+ + - -	ArpAgpE	E	fimH30	7.50457	4.571	2017-01-23	2017	1	23	No	Infection	Human	Blood	2d	Female	Neotal Sepsis	strong	alpha_haemolysis	mucoid	O169-Gp16:H41	O169:H41	Error			blaEC-18
G18584158	OAU-OFO-363a	SAMEA6155747	ERR4783191	562	Escherichia coli	ftp.sra.ebi.ac.uk/vol1/fastq/ERR478/001/ERR4783191/ERR4783191_1.fastq.gz;ftp.sra.ebi.ac.uk/vol1/fastq/ERR478/001/ERR4783191/ERR4783191_2.fastq.gz	escherichia_coli	ECO	OAU	10	10	11	4	8	8	8	2	0	-	39.6339	0.0833333	+ - + -		A	fimH54	7.50457	4.571	2017-05-23	2017	5	23	No	Infection	Human	Blood	17d	Female	Sepsis	moderate	non_haemolytic	mucoid	Onovel32:H10	O89:H10	O101:H10	aac(6')-Ib-cr5	blaTEM-84	blaOXA-1		gyrA_D87N,gyrA_S83L,parC_S80I,parE_S458A
G18584159	OAU-OFO-556ii	SAMEA6155724	ERR4783138	562	Escherichia coli	ftp.sra.ebi.ac.uk/vol1/fastq/ERR478/008/ERR4783138/ERR4783138_1.fastq.gz;ftp.sra.ebi.ac.uk/vol1/fastq/ERR478/008/ERR4783138/ERR4783138_2.fastq.gz	escherichia_coli	ECO	OAU	167	10	11	4	8	8	13	2	0	-	26.9334	0.133333	+ - + -		A	fimH54	7.50457	4.571					No	Infection	Human	Blood				weak	non_haemolytic	non-mucoid	Onovel32:H21	O89:H21	O101:H21		blaTEM-1	blaCTX-M-15,blaEC-15		gyrA_D87N,gyrA_S83L,parC_S80I,parE_S458A
G18584161	OAU-OFO-556i	SAMEA6155716	ERR4783117	562	Escherichia coli	ftp.sra.ebi.ac.uk/vol1/fastq/ERR478/007/ERR4783117/ERR4783117_1.fastq.gz;ftp.sra.ebi.ac.uk/vol1/fastq/ERR478/007/ERR4783117/ERR4783117_2.fastq.gz	escherichia_coli	ECO	OAU	167	10	11	4	8	8	13	2	0	-	27.1923	0.111111	+ - + -		A	fimH54	7.50457	4.571					No	Infection	Human	Blood				weak	non_haemolytic	non-mucoid	Onovel32:H21	O89:H21	O101:H21		blaTEM-1	blaCTX-M-15,blaEC-15		gyrA_D87N,gyrA_S83L,parC_S80I,parE_S458A
G18584163	OAU-OFO-363b	SAMEA6155702	ERR4783061	562	Escherichia coli	ftp.sra.ebi.ac.uk/vol1/fastq/ERR478/001/ERR4783061/ERR4783061_1.fastq.gz;ftp.sra.ebi.ac.uk/vol1/fastq/ERR478/001/ERR4783061/ERR4783061_2.fastq.gz	escherichia_coli	ECO	OAU	10	10	11	4	8	8	8	2	0	-	32.1509	0.153846	+ - + -		A	fimH54	7.50457	4.571	2017-05-23	2017	5	23	No	Infection	Human	Blood	17d	Female	Sepsis	weak	non_haemolytic	mucoid	Onovel32:H10	O89:H10	O101:H10	aac(6')-Ib-cr5	blaTEM-84	blaOXA-1		gyrA_D87N,gyrA_S83L,parC_S80I,parE_S458A
G18600002	OSO-AOA-358	SAMEA6422704	ERR4783531	562	Escherichia coli	ftp.sra.ebi.ac.uk/vol1/fastq/ERR478/001/ERR4783531/ERR4783531_1.fastq.gz;ftp.sra.ebi.ac.uk/vol1/fastq/ERR478/001/ERR4783531/ERR4783531_2.fastq.gz	escherichia_coli	ECO	LAU	90	6	4	12	1	20	8	7	0	-	26.0763	0.133333	+ - + -	ArpAgpE, trpAgpC	C	fimH142	7.77877	4.552		2017			No	Infection	Human	Blood	5d	Female		weak			O8:H9	O8:H9	O8:H9	aac(6')-Ib-cr5	blaTEM-1	blaEC-16,blaOXA-1		gyrA_D87N,gyrA_S83L,parC_S80I,parE_S458A
G18600003	OSO-AOA-352	SAMEA6422701	ERR4783532	562	Escherichia coli	ftp.sra.ebi.ac.uk/vol1/fastq/ERR478/002/ERR4783532/ERR4783532_1.fastq.gz;ftp.sra.ebi.ac.uk/vol1/fastq/ERR478/002/ERR4783532/ERR4783532_2.fastq.gz	escherichia_coli	ECO	LAU	156	6	29	32	16	11	8	44	0	-	29.5901	0.107143	+ - - +	trpAgpC	B1	fimH38	7.77877	4.552		2017			No	Infection	Human	Blood	3	Male		negative			O54:H28	O54:H28	O54:H28		blaTEM-1	blaEC-18	qepA8	gyrA_D87N,gyrA_S83L,parC_S80I
G18600004	OSO-AOA-429	SAMEA6422702	ERR4783487	562	Escherichia coli	ftp.sra.ebi.ac.uk/vol1/fastq/ERR478/007/ERR4783487/ERR4783487_1.fastq.gz;ftp.sra.ebi.ac.uk/vol1/fastq/ERR478/007/ERR4783487/ERR4783487_2.fastq.gz	escherichia_coli	ECO	LAU	10	10	11	4	8	8	8	2	0	-	23.7753	0.1	+ - + -		A	fimH54	7.77877	4.552		2017			No	Infection	Human	Blood	51	Male		negative			Onovel32:H10	O89:H10	O101:H10		blaTEM-1	blaOXA-1	qepA4	gyrA_D87N,gyrA_S83L,parC_S80I,parE_S458A
G18600006	OSO-AOA-401	SAMEA6422699	ERR4783534	562	Escherichia coli	ftp.sra.ebi.ac.uk/vol1/fastq/ERR478/004/ERR4783534/ERR4783534_1.fastq.gz;ftp.sra.ebi.ac.uk/vol1/fastq/ERR478/004/ERR4783534/ERR4783534_2.fastq.gz	escherichia_coli	ECO	LAU	156	6	29	32	16	11	8	44	0	-	24.9741	0.111111	+ - - +	trpAgpC	B1	fimH38	7.77877	4.552		2017			No	Infection	Human	Blood	9	Female		negative			O54:H28	O54:H28	O54:H28		blaTEM-1	blaEC-18	qepA8	gyrA_D87N,gyrA_S83L,parC_S80I
G18600007	OSO-AOA-373	SAMEA6422705	ERR4783535	562	Escherichia coli	ftp.sra.ebi.ac.uk/vol1/fastq/ERR478/005/ERR4783535/ERR4783535_1.fastq.gz;ftp.sra.ebi.ac.uk/vol1/fastq/ERR478/005/ERR4783535/ERR4783535_2.fastq.gz	escherichia_coli	ECO	LAU	648	92	4	87	96	70	58	2	0	-	25.2926	0.25	- + - -	trpAgpC	F	No FimH type found	7.77877	4.552		2017			No	Infection	Human	Blood	14d	Female		negative			O8:H4	O8:H4	O8:H4	aac(6')-Ib-cr5	blaTEM-1	blaCMY-42,blaCTX-M-15,blaEC-19,blaOXA-1		gyrA_D87N,gyrA_S83L,parC_S80I,parE_S458A
G18600008	OSO-AOA-324	SAMEA6422706	ERR4783536	562	Escherichia coli	ftp.sra.ebi.ac.uk/vol1/fastq/ERR478/006/ERR4783536/ERR4783536_1.fastq.gz;ftp.sra.ebi.ac.uk/vol1/fastq/ERR478/006/ERR4783536/ERR4783536_2.fastq.gz	escherichia_coli	ECO	LAU	410	6	4	12	1	20	18	7	0	-	26.9846	0.105263	+ - + -	trpAgpC	C	fimH24	7.77877	4.552		2017			No	Infection	Human	Blood	33	Female		weak			O8:H9	O8:H9	O8:H9	aac(6')-Ib-cr5	blaTEM-135	blaCTX-M-15,blaEC-15,blaOXA-1	qnrS1	gyrA_D87N,gyrA_S83L,parC_S80I,parE_S458A
G18600009	OSO-AOA-266	SAMEA6422708	ERR4783537	562	Escherichia coli	ftp.sra.ebi.ac.uk/vol1/fastq/ERR478/007/ERR4783537/ERR4783537_1.fastq.gz;ftp.sra.ebi.ac.uk/vol1/fastq/ERR478/007/ERR4783537/ERR4783537_2.fastq.gz	escherichia_coli	ECO	LAU	315	4	26	2	25	5	8	19	0	-	28.9704	0.0769231	+ + - +	trpAgpC	D	No FimH type found	7.77877	4.552		2017			No	Infection	Human	Blood	32	Male		negative			O153var1:H30	O153:H30	O153:H30			blaCTX-M-15,blaEC-8		gyrA_D87N,gyrA_S83L,parC_S80I,parE_S458A
G18600011	OSO-AOA-247	SAMEA6422710	ERR4783538	562	Escherichia coli	ftp.sra.ebi.ac.uk/vol1/fastq/ERR478/008/ERR4783538/ERR4783538_1.fastq.gz;ftp.sra.ebi.ac.uk/vol1/fastq/ERR478/008/ERR4783538/ERR4783538_2.fastq.gz	escherichia_coli	ECO	LAU	354	85	88	78	29	59	58	62	0	-	28.507	0.105263	- + - -		F	fimH58	7.77877	4.552		2017			No	Infection	Human	Blood	12	Female		negative			O1:H34	O1:H34	O1:H34		blaTEM-1	blaEC-5		gyrA_D87N,gyrA_S83L,parC_E84G,parC_S80I,parE_I355T
G18600013	OSO-AOA-300	SAMEA6422712	ERR4783490	562	Escherichia coli	ftp.sra.ebi.ac.uk/vol1/fastq/ERR478/000/ERR4783490/ERR4783490_1.fastq.gz;ftp.sra.ebi.ac.uk/vol1/fastq/ERR478/000/ERR4783490/ERR4783490_2.fastq.gz	escherichia_coli	ECO	LAU	1161	36	44	10	13	17	10	25	0	-	28.0551	0.133333	- + + +	trpAgpC	B2	fimH154	7.77877	4.552		2017			No	Infection	Human	Blood	20d	Male		negative			Onovel27:H5	-:H5	O20:H5			blaEC-5
G18600014	OSO-AOA-100	SAMEA6422713	ERR4783539	562	Escherichia coli	ftp.sra.ebi.ac.uk/vol1/fastq/ERR478/009/ERR4783539/ERR4783539_1.fastq.gz;ftp.sra.ebi.ac.uk/vol1/fastq/ERR478/009/ERR4783539/ERR4783539_2.fastq.gz	escherichia_coli	ECO	LAU	648	92	4	87	96	70	58	2	0	-	30.8529	0.125	- + - -	trpAgpC	F	No FimH type found	7.77877	4.552		2017			No	Infection	Human	Blood	55	Female		negative			O8:H4	O8:H4	O8:H4	aac(6')-Ib-cr5	blaTEM-1	blaCMY-42,blaCTX-M-15,blaEC-19,blaOXA-1		gyrA_D87N,gyrA_S83L,parC_S80I,parE_S458A
G18600015	OSO-AOA-335	SAMEA6422714	ERR4783540	562	Escherichia coli	ftp.sra.ebi.ac.uk/vol1/fastq/ERR478/000/ERR4783540/ERR4783540_1.fastq.gz;ftp.sra.ebi.ac.uk/vol1/fastq/ERR478/000/ERR4783540/ERR4783540_2.fastq.gz	escherichia_coli	ECO	LAU	648	92	4	87	96	70	58	2	0	-	26.0519	0.1	- + - -	trpAgpC	F	No FimH type found	7.77877	4.552		2017			No	Infection	Human	Blood	71	Male		negative			O153var1:H6	O153:H6	O153:H6	aac(6')-Ib-cr5	blaTEM-1	blaCTX-M-15,blaEC-19,blaOXA-1		gyrA_D87N,gyrA_S83L,parC_S80I,parE_S458A
G18600018	OSO-AOA-321	SAMEA6422716	ERR4783542	562	Escherichia coli	ftp.sra.ebi.ac.uk/vol1/fastq/ERR478/002/ERR4783542/ERR4783542_1.fastq.gz;ftp.sra.ebi.ac.uk/vol1/fastq/ERR478/002/ERR4783542/ERR4783542_2.fastq.gz	escherichia_coli	ECO	LAU	224	6	4	33	16	11	8	6	0	-	21.3276	0.153846	+ - - +	trpAgpC	B1	fimH61	7.77877	4.552		2017			No	Infection	Human	Blood	5	Male		negative			O102:H23	O102:H23	O102:H23		blaTEM-1	blaEC-18		gyrA_D87N,gyrA_S83L,parC_S80I,parE_S458A
G18600020	OSO-AOA-018	SAMEA6422725	ERR4783543	562	Escherichia coli	ftp.sra.ebi.ac.uk/vol1/fastq/ERR478/003/ERR4783543/ERR4783543_1.fastq.gz;ftp.sra.ebi.ac.uk/vol1/fastq/ERR478/003/ERR4783543/ERR4783543_2.fastq.gz	escherichia_coli	ECO	LAU	90	6	4	12	1	20	8	7	0	-	24.934	0.1	+ - + -	ArpAgpE, trpAgpC	C	fimH142	7.77877	4.552		2017			No	Infection	Human	Blood	55	Female		negative			O8:H9	O8:H9	O8:H9	aac(6')-Ib-cr5	blaTEM-1	blaEC-16,blaOXA-1		gyrA_D87N,gyrA_S83L,parC_S80I,parE_S458A
G18600021	OSO-AOA-024	SAMEA6422721	ERR4783493	562	Escherichia coli	ftp.sra.ebi.ac.uk/vol1/fastq/ERR478/003/ERR4783493/ERR4783493_1.fastq.gz;ftp.sra.ebi.ac.uk/vol1/fastq/ERR478/003/ERR4783493/ERR4783493_2.fastq.gz	escherichia_coli	ECO	LAU	11025	6	6	5	16	11	856	7	0	-	28.2113	0.142857	+ - - +	ArpAgpE	B1	fimH35	7.77877	4.552		2017			No	Infection	Human	Blood				negative			O51:H12	O51:H12	O51:H12		blaTEM-1	blaCTX-M-15,blaEC-16		gyrA_D87N,gyrA_S83L,parC_S80I,parE_S458T
G18600022	OSO-AOA-045D	SAMEA6422717	ERR4783544	562	Escherichia coli	ftp.sra.ebi.ac.uk/vol1/fastq/ERR478/004/ERR4783544/ERR4783544_1.fastq.gz;ftp.sra.ebi.ac.uk/vol1/fastq/ERR478/004/ERR4783544/ERR4783544_2.fastq.gz	escherichia_coli	ECO	LAU	90	6	4	12	1	20	8	7	0	-	25.469	0.133333	+ - + -	ArpAgpE, trpAgpC	C	fimH142	7.77877	4.552		2017			No	Infection	Human	Blood				negative			O8:H9	O8:H9	O8:H9	aac(6')-Ib-cr5	blaTEM-1	blaEC-16,blaOXA-1		gyrA_D87N,gyrA_S83L,parC_S80I,parE_S458A
G18600023	OSO-AOA-086	SAMEA6422722	ERR4783545	562	Escherichia coli	ftp.sra.ebi.ac.uk/vol1/fastq/ERR478/005/ERR4783545/ERR4783545_1.fastq.gz;ftp.sra.ebi.ac.uk/vol1/fastq/ERR478/005/ERR4783545/ERR4783545_2.fastq.gz	escherichia_coli	ECO	LAU	569	13	38	84	13	17	64	34	0	-	31.8989	0.0833333	- + - +	trpAgpC	B2	fimH1508	7.77877	4.552		2017			No	Infection	Human	Blood	52	Female		negative			O134-Gp6:H31	O46:H31	O46/O134:H31		blaTEM-1	blaEC-5		gyrA_S83L
G18600024	OSO-AOA-102	SAMEA6422719	ERR4783494	562	Escherichia coli	ftp.sra.ebi.ac.uk/vol1/fastq/ERR478/004/ERR4783494/ERR4783494_1.fastq.gz;ftp.sra.ebi.ac.uk/vol1/fastq/ERR478/004/ERR4783494/ERR4783494_2.fastq.gz	escherichia_coli	ECO	LAU	131	53	40	47	13	36	28	29	0	-	32.9459	0.105263	- + + +	trpAgpC	B2	fimH30	7.77877	4.552		2017			No	Infection	Human	Blood	42	Male		negative			O25:H4	O25:H4	O25:H4	aac(6')-Ib-cr5		blaCTX-M-15,blaEC-5,blaOXA-1		gyrA_D87N,gyrA_S83L,parC_E84V,parC_S80I,parE_I529L
G18600026	OSO-AOA-205	SAMEA6422726	ERR4783546	562	Escherichia coli	ftp.sra.ebi.ac.uk/vol1/fastq/ERR478/006/ERR4783546/ERR4783546_1.fastq.gz;ftp.sra.ebi.ac.uk/vol1/fastq/ERR478/006/ERR4783546/ERR4783546_2.fastq.gz	escherichia_coli	ECO	LAU	167	10	11	4	8	8	13	2	0	-	29.67	0.125	+ - + -		A	fimH54	7.77877	4.552		2017			No	Infection	Human	Blood	50	Female		moderate			Onovel32:H10	O89:H10	O101:H10		blaTEM-1	blaEC-15	qepA4	gyrA_D87N,gyrA_S83L,parC_S80I,parE_S458A
G18600027	OSO-AOA-292	SAMEA6422728	ERR4783496	562	Escherichia coli	ftp.sra.ebi.ac.uk/vol1/fastq/ERR478/006/ERR4783496/ERR4783496_1.fastq.gz;ftp.sra.ebi.ac.uk/vol1/fastq/ERR478/006/ERR4783496/ERR4783496_2.fastq.gz	escherichia_coli	ECO	LAU	1196	6	6	33	26	11	8	2	0	-	30.5931	0.117647	+ - - +	trpAgpC	B1	fimH31	7.77877	4.552		2017			No	Infection	Human	Blood	12d	Male		moderate			O55:H28	O55:H28	O55:H28		blaTEM-1	blaEC-18	qnrS1	gyrA_D87N,gyrA_S83L,parC_S80I,parE_S458A
G18600028	OSO-AOA-329	SAMEA6422724	ERR4783547	562	Escherichia coli	ftp.sra.ebi.ac.uk/vol1/fastq/ERR478/007/ERR4783547/ERR4783547_1.fastq.gz;ftp.sra.ebi.ac.uk/vol1/fastq/ERR478/007/ERR4783547/ERR4783547_2.fastq.gz	escherichia_coli	ECO	LAU	156	6	29	32	16	11	8	44	0	-	27.458	0.0952381	+ - - +	trpAgpC	B1	fimH38	7.77877	4.552		2017			No	Infection	Human	Blood	40	Female		moderate			H45	-:H45	H45		blaTEM-1	blaEC-18	qepA8	gyrA_D87N,gyrA_S83L,parC_S80I
G18600029	OSO-AOA-333	SAMEA6422723	ERR4783548	562	Escherichia coli	ftp.sra.ebi.ac.uk/vol1/fastq/ERR478/008/ERR4783548/ERR4783548_1.fastq.gz;ftp.sra.ebi.ac.uk/vol1/fastq/ERR478/008/ERR4783548/ERR4783548_2.fastq.gz	escherichia_coli	ECO	LAU	410	6	4	12	1	20	18	7	0	-	23.5757	0.125	+ - + -	trpAgpC	C	fimH24	7.77877	4.552		2017			No	Infection	Human	Blood	67	Female		weak			O8:H9	O8:H9	O8:H9	aac(6')-Ib-cr5		blaCTX-M-15,blaEC-15,blaOXA-1		gyrA_D87N,gyrA_S83L,parC_S80I,parE_S458A
G18600030	OSO-AOA-340	SAMEA6422727	ERR4783549	562	Escherichia coli	ftp.sra.ebi.ac.uk/vol1/fastq/ERR478/009/ERR4783549/ERR4783549_1.fastq.gz;ftp.sra.ebi.ac.uk/vol1/fastq/ERR478/009/ERR4783549/ERR4783549_2.fastq.gz	escherichia_coli	ECO	LAU	90	6	4	12	1	20	8	7	0	-	26.6473	0.166667	+ - + -	ArpAgpE, trpAgpC	C	fimH142	7.77877	4.552		2017			No	Infection	Human	Blood	1	Female		negative			O8:H9	O8:H9	O8:H9	aac(6')-Ib-cr5	blaTEM-1	blaEC-16,blaOXA-1		gyrA_D87N,gyrA_S83L,parC_S80I,parE_S458A
G18600031	OSO-AOA-457	SAMEA6422729	ERR4783497	562	Escherichia coli	ftp.sra.ebi.ac.uk/vol1/fastq/ERR478/007/ERR4783497/ERR4783497_1.fastq.gz;ftp.sra.ebi.ac.uk/vol1/fastq/ERR478/007/ERR4783497/ERR4783497_2.fastq.gz	escherichia_coli	ECO	LAU	6721	6	4	14	718	24	8	14	0	-	28.5454	0.142857	+ - - +	trpAgpC	B1	fimH24	7.77877	4.552		2017			No	Infection	Human	Blood	20d	Female		negative			O132:H8	O132:H8	O132:H8		blaTEM-135	blaEC-18	qnrS1
G18600032	OSO-AOA-465	SAMEA6422730	ERR4783498	562	Escherichia coli	ftp.sra.ebi.ac.uk/vol1/fastq/ERR478/008/ERR4783498/ERR4783498_1.fastq.gz;ftp.sra.ebi.ac.uk/vol1/fastq/ERR478/008/ERR4783498/ERR4783498_2.fastq.gz	escherichia_coli	ECO	LAU	156	6	29	32	16	11	8	44	0	-	31.6334	0.1	+ - - +	trpAgpC	B1	fimH38	7.77877	4.552		2017			No	Infection	Human	Blood	12d	Male		negative			O76:H30	O76:H30	O76:H30			blaCTX-M-15,blaEC-18	qepA8,qnrS1	gyrA_D87N,gyrA_S83L,parC_E84A,parC_S80I
G18600033	OSO-AOA-479	SAMEA6422731	ERR4783550	562	Escherichia coli	ftp.sra.ebi.ac.uk/vol1/fastq/ERR478/000/ERR4783550/ERR4783550_1.fastq.gz;ftp.sra.ebi.ac.uk/vol1/fastq/ERR478/000/ERR4783550/ERR4783550_2.fastq.gz	escherichia_coli	ECO	LAU	617	10	11	4	8	8	13	73	0	-	28.43	0.111111	+ - + -		A	No FimH type found	7.77877	4.552		2017			No	Infection	Human	Blood	16d	Male		negative			Onovel32:H10	O89:H10	O101:H10	aac(6')-Ib-cr5		blaCTX-M-15,blaEC-15,blaOXA-1		gyrA_D87N,gyrA_S83L,parC_S80I,parE_S458A
G18600034	OSO-AOA-058	SAMEA6422738	ERR4783551	562	Escherichia coli	ftp.sra.ebi.ac.uk/vol1/fastq/ERR478/001/ERR4783551/ERR4783551_1.fastq.gz;ftp.sra.ebi.ac.uk/vol1/fastq/ERR478/001/ERR4783551/ERR4783551_2.fastq.gz	escherichia_coli	ECO	LAU	11025	6	6	5	16	11	856	7	0	-	20.2223	0.142857	+ - - +	ArpAgpE	B1	fimH35	7.77877	4.552		2017			No	Infection	Human	Blood	69	Female		negative			O51:H12	O51:H12	O51:H12		blaTEM-1	blaCTX-M-15,blaEC-16		gyrA_D87N,gyrA_S83L,parC_S80I,parE_S458T
G18600037	OSO-AOA-282	SAMEA6422755	ERR4783501	562	Escherichia coli	ftp.sra.ebi.ac.uk/vol1/fastq/ERR478/001/ERR4783501/ERR4783501_1.fastq.gz;ftp.sra.ebi.ac.uk/vol1/fastq/ERR478/001/ERR4783501/ERR4783501_2.fastq.gz	escherichia_coli	ECO	LAU	450	6	11	95	104	8	7	2	0	-	23.8913	0.125	+ - + -		A	fimH34	7.77877	4.552		2017			No	Infection	Human	Blood	44	Male		negative			O45:H16	O45:H16	O45:H16		blaTEM-1	blaEC-15		gyrA_D87N,gyrA_S83L,parC_S80I,parE_I464F
G18600048	OSO-AOA-349	SAMEA6422770	ERR4783511	562	Escherichia coli	ftp.sra.ebi.ac.uk/vol1/fastq/ERR478/001/ERR4783511/ERR4783511_1.fastq.gz;ftp.sra.ebi.ac.uk/vol1/fastq/ERR478/001/ERR4783511/ERR4783511_2.fastq.gz	escherichia_coli	KPN	LAU	44	10	11	4	8	8	8	7	0	-	26.6666	0.1	+ - + -		A	fimH54	7.77877	4.552		2017			No	Infection	Human	Blood	7m	Male		negative			Onovel32:H4	O89:H4	O101:H4	aac(6')-Ib-cr5		blaCTX-M-15,blaOXA-1		gyrA_D87N,gyrA_S83L,parC_S80I,parE_S458T
G18653021	UCH-OGU-P712a	SAMEA6155916	ERR4783406	562	Escherichia coli	ftp.sra.ebi.ac.uk/vol1/fastq/ERR478/006/ERR4783406/ERR4783406_1.fastq.gz;ftp.sra.ebi.ac.uk/vol1/fastq/ERR478/006/ERR4783406/ERR4783406_2.fastq.gz	escherichia_coli	ECO	UCH	541	23	109	8	8	8	2	0	-	34.5121	0.0909091	541	+ - + -		A	fimH54	7.40257	3.90185					No	Infection	Human	Blood				moderate	non_haemolytic	non-mucoid	O148:H40	O148:H53	O148:H40/H53	aac(6')-Ib4	blaTEM-1	blaVEB-1	qnrVC4
GI8584164	OAU-OFO-508b	SAMEA6155679	ERR4783041	562	Escherichia coli	ftp.sra.ebi.ac.uk/vol1/fastq/ERR478/001/ERR4783041/ERR4783041_1.fastq.gz;ftp.sra.ebi.ac.uk/vol1/fastq/ERR478/001/ERR4783041/ERR4783041_2.fastq.gz	escherichia_coli	ECO	OAU	10	11	4	8	8	8	2	0	-	28.3293	0.142857	10	+ - + -		A	fimH54	7.50457	4.571	2017-01-29	2017	1	29	No	Infection	Human	Blood	18d	Male	Sepsis	moderate	non_haemolytic	mucoid	H10	-:H10	H10		blaTEM-1		qepA4	gyrA_D87N,gyrA_S83L,parC_S80I,parE_S458A
NZ_HG941718.1
[truncated: 227 more columns]
